# Supplementary material for: Landmark Evolutions in Time and Indication for Cardiac Resynchronization Therapy: Results from a Multicenter Retrospective Registry
Source: J Clin Med. 2024 Mar 25;13(7):1903. doi: 10.3390/jcm13071903 (PMC11012510; doi:10.3390/jcm13071903)
Supplement: Supplementary file 1 [file jcm-13-01903-s001.zip]

Archive with 1 entries (1 files):
- jcm-2900696-supplementary.pdf
